# Supplementary material for: Synthetic Small Molecules as Regulators of In Vitro Multiplication in Selenicereus Hybrids
Source: Plants (Basel). 2026 Jun 23;15(13):1931. doi: 10.3390/plants15131931 (PMC13364109; doi:10.3390/plants15131931)
Supplement: Supplementary file 1 [file plants-15-01931-s001.zip › Supplementary table S1.xlsx]

## Sheet: Table S1
Table S1. Proportion of morphogenic response types in Selenicereus hybrid explants at day 75 for each treatment.
Factor	CAL %	DOR %	IOR %	NR %
BM	0	88.6	0	11.4
BM TDZD-9	0	38.5	0	61.5
BM VP0.7	0	73.5	0	26.5
BM VP3.15	0	68.7	0	31.3
BM IGS4.75	0	35.9	0	64.1
BM JZ1.24	0	63.3	0	36.7
BM JZ1.3	0	38.5	0	61.5
BM AGF4.17	21.3	36.2	2.1	40.4
BM FDA4.22	0	80.8	0	19.2
BM TC2.43	0	29.4	0	70.6
PIT2	7.4	7.4	74.1	11.1
PIT2 TDZD-9	2.8	20	68.6	8.6
PIT2 VP0.7	0	53.9	17.9	28.2
PIT2 VP3.15	5.9	52.9	29.4	11.8
PIT2 IGS4.75	7.9	65.8	10.5	15.8
PIT2 JZ1.24	0	21.6	67.6	10.8
PIT2 JZ1.3	0	56	40	4
PIT2 AGF4.17	4.35	4.35	78.3	13
PIT2 FDA4.22	0	70.8	29.2	0
PIT2 TC2.43	8.6	17.1	45.7	28.6
