# Supplementary material for: Synthetic Small Molecules as Regulators of In Vitro Multiplication in Selenicereus Hybrids
Source: Plants (Basel). 2026 Jun 23;15(13):1931. doi: 10.3390/plants15131931 (PMC13364109; doi:10.3390/plants15131931)
Supplement: Supplementary file 1 [file plants-15-01931-s001.zip › Supplementary table S2.xlsx]

## Sheet: Table S2
Table S2. Mean channel position of detected peaks and G0/G1 coefficient of variation (CV) under different treatments.
Treatment	Peak	Position Mean ± SD	CV (%) ± SD
BM	P1 G0/G1	387.57 ± 9.54	6.92 ± 0.28
	P2	728.15 ± 18.44
	P3	1512.8 ± 49.1
	P4	2906.55 ± 113.99
BM TDZD-9	P1 G0/G1	357.87 ± 9.12	6.55 ± 0.29
	P2	728.75 ± 17.85
	P3	1435.24 ± 46.82
	P4	2784.03 ± 109.41
BM VP0.7	P1 G0/G1	363.63 ± 9.36	6.87 ± 0.21
	P2	722.57 ± 18.01
	P3	1428.2 ± 47.33
	P4	2775.08 ± 110.08
BM VP3.15	P1 G0/G1	364.16 ± 8.91	6.41 ± 0.27
	P2	714.28 ± 17.56
	P3	1401.04 ± 45.87
	P4	2674.24 ± 106.94
BM IGS4.75	P1 G0/G1	350.66 ± 8.75	7.00 ± 0.29
	P2	683.05 ± 16.94
	P3	1319.84 ± 43.92
	P4	2501.34 ± 101.25
BM JZ1.24	P1 G0/G1	363.12 ± 9.29	6.58 ± 0.28
	P2	725.56 ± 17.91
	P3	1444.7 ± 47.15
	P4	2766.11 ± 109.67
BM JZ1.3	P1 G0/G1	378.15 ± 9.67	6.23 ± 0.27
	P2	753.68 ± 18.77
	P3	1501.47 ± 49.26
	P4	2893.71 ± 114.82
BM AGF4.17	P1 G0/G1	371.56 ± 9.44	6.08 ± 0.27
	P2	741.22 ± 18.32
	P3	1477.99 ± 48.03
	P4	2880.77 ± 113.11
BM FDA4.22	P1 G0/G1	365.25 ± 9.27	7.00 ± 0.31
	P2	752.67 ± 18.56
	P3	1481.42 ± 48.44
	P4	2901.51 ± 114.16
BM TC2.43	P1 G0/G1	381.55 ± 9.73	6.48 ± 0.27
	P2	763.27 ± 18.91
	P3	1528.21 ± 49.87
	P4	3007.15 ± 117.45
PIT2	P1 G0/G1	377.63 ± 9.58	6.44 ± 0.27
	P2	752.87 ± 18.62
	P3	1489.34 ± 48.61
	P4	2919.28 ± 114.73
PIT2 TDZD-9	P1 G0/G1	369.52 ± 9.42	6.91 ± 0.19
	P2	738.05 ± 18.19
	P3	1445.6 ± 46.94
	P4	2840.46 ± 111.42
PIT2 VP0.7	P1 G0/G1	375.33 ± 9.51	6.98 ± 0.25
	P2	741.62 ± 18.41
	P3	1488.29 ± 48.23
	P4	2918.02 ± 113.84
PIT2 VP3.15	P1 G0/G1	372.41 ± 9.48	6.72 ± 0.24
	P2	745.82 ± 18.52
	P3	1496.31 ± 48.57
	P4	2898.44 ± 114.28
PIT2 IGS4.75	P1 G0/G1	366.7 ± 9.16	6.83 ± 0.19
	P2	736.52 ± 18.06
	P3	1468.21 ± 47.41
	P4	2842.62 ± 110.72
PIT2 JZ1.24	P1 G0/G1	381.23 ± 9.68	6.39 ± 0.28
	P2	754.45 ± 18.95
	P3	1517.54 ± 49.53
	P4	2954.71 ± 116.53
PIT2 JZ1.3	P1 G0/G1	358.62 ± 9.03	7.00 ± 0.30
	P2	724.93 ± 17.74
	P3	1439.72 ± 46.16
	P4	2788.95 ± 108.11
PIT2 AGF4.17	P1 G0/G1	374.81 ± 9.55	6.47 ± 0.23
	P2	748.12 ± 18.47
	P3	1502.43 ± 48.72
	P4	2926.31 ± 114.92
PIT2 FDA4.22	P1 G0/G1	361.9 ± 9.21	6.76 ± 0.21
	P2	729.43 ± 17.96
	P3	1456.83 ± 47.02
	P4	2867.21 ± 111.09
PIT2 TC2.43	P1 G0/G1	384.12 ± 9.79	6.31 ± 0.27
	P2	762.61 ± 19.24
	P3	1534.91 ± 50.11
	P4	2995.86 ± 117.12
FIELD	P1 G0/G1	370.32 ± 9.37	6.65 ± 0.31
	P2	741.86 ± 18.28
	P3	1487.63 ± 48.08
	P4	2909.1 ± 113.58
