# Supplementary material for: Synthetic Small Molecules as Regulators of In Vitro Multiplication in Selenicereus Hybrids
Source: Plants (Basel). 2026 Jun 23;15(13):1931. doi: 10.3390/plants15131931 (PMC13364109; doi:10.3390/plants15131931)
Supplement: Supplementary file 1 [file plants-15-01931-s001.zip › Supplementary table S3.xlsx]

## Sheet: Table S3
Table S3. Morphogenic response type, shoot yield, and morphological quality of control groups (DMSO vs. non-DMSO)
	MORPHOGENIC RESPONSE TYPE
Treatment	CAL	ORD	ORI	SR	N	RPOND
BM (DMSO 0.25%)	0	40	0	5	45	0.89
BM (DMSO 0%)	0	31	0	6	37	0.84
PIT2 (DMSO 0.25%)	4	5	32	4	45	0.68
PIT2 (DMSO 0%)	5	1	25	2	33	0.67
	SHOOT YIELD
Treatment	N	Mean	Median (IQR)	Range	Mode
BM (DMSO 0.25%)	40	2.15	3.00 (1.00-3.00)	(1-6)	3
BM (DMSO 0%)	31	2.03	2.00 (1.00-3.00)	(1-6)	2
PIT2 (DMSO 0.25%)	37	2.72	3.00 (1.00-4.00)	(1-6)	3
PIT2 (DMSO 0%)	26	2.95	3.00 (2.00-4.00)	(1-7)	3
No differences were found in GLM analysis
	MORPHOLOGICAL QUALITY
Treatment	A	B	C	M
PIT2 (DMSO 0.25%)	0	0.88	0.12	0.68
PIT2 (DMSO 0%)	0	0.83	0.17	0.63
No differences were found between BM with and without DMSO (100% A-type)
